# Supplementary material for: Real-World Effectiveness of Boosting Against Omicron Hospitalization in Older Adults, Stratified by Frailty
Source: Vaccines (Basel). 2025 May 26;13(6):565. doi: 10.3390/vaccines13060565 (PMC12197443; doi:10.3390/vaccines13060565)
Supplement: Supplementary file 1 [file vaccines-13-00565-s001.zip]

Archive with 1 entries (1 files):
- vaccines-3589208-supplementary.pdf
